# Supplementary material for: Innovative problem solving in great apes: the role of visual feedback in the floating peanut task
Source: Anim Cogn. 2019 Jul 5;22(5):791–805. doi: 10.1007/s10071-019-01275-0 (PMC6687703; doi:10.1007/s10071-019-01275-0)
Supplement: Supplementary file 1 — Supplementary material 1 (XLSX 45 kb) [file 10071_2019_1275_MOESM1_ESM.xlsx]

## Sheet: data_exp1
subject	date	species	group	sex	age	condition	session	solution	latency_solution	number_spits	latency_firstSpit	mean_inter-spit-interval	comment
Akela	17. Oct.	chimp	chimp-2	female	27	baseline	1	0	0	0	0	0
Akela	18. Oct.	chimp	chimp-2	female	27	baseline	2	0	0	0	0	0
Akela	19. Oct.	chimp	chimp-2	female	27	end-state	3	0	0	0	0	0
Akela	20. Oct	chimp	chimp-2	female	27	end-state	4	0	0	0	0	0
Akela	23. Oct.	chimp	chimp-2	female	27	human-demo	5	0	0	0	0	0
Akela	24. Oct.	chimp	chimp-2	female	27	human-demo	6	0	0	0	0	0
Ali Kaka	14. Nov.	chimp	chimp-1	male	13	baseline	1	0	0	0	0	0
Ali Kaka	15. Nov.	chimp	chimp-1	male	13	baseline	2	0	0	0	0	0
Ali Kaka	20. Nov.	chimp	chimp-1	male	13	end-state	3	0	0	0	0	0
Ali Kaka	21. Nov.	chimp	chimp-1	male	13	end-state	4	0	0	0	0	0
Ali Kaka	22. Nov.	chimp	chimp-1	male	13	human-demo	5	0	0	0	0	0
Ali Kaka	23. Nov.	chimp	chimp-1	male	13	human-demo	6	0	0	0	0	0
Amihirwe	15. Nov.	chimp	chimp-1	male	17	baseline	1	0	0	0	0	0
Amihirwe	16. Nov.	chimp	chimp-1	male	17	baseline	2	0	0	0	0	0
Amihirwe	17. Nov.	chimp	chimp-1	male	17	end-state	3	0	0	0	0	0
Amihirwe	18. Nov.	chimp	chimp-1	male	17	end-state	4	0	0	0	0	0
Amihirwe	19. Nov.	chimp	chimp-1	male	17	human-demo	5	0	0	0	0	0
Amihirwe	20. Nov.	chimp	chimp-1	male	17	human-demo	6	0	0	0	0	0
Amizero	25. Sep.	chimp	chimp-2	female	26	baseline	1	0	0	0	0	0
Amizero	26. Sep.	chimp	chimp-2	female	26	baseline	2	0	0	0	0	0
Amizero	27. Sep.	chimp	chimp-2	female	26	end-state	3	0	0	0	0	0
Amizero	28. Sep.	chimp	chimp-2	female	26	end-state	4	0	0	0	0	0
Amizero	29. Sep.	chimp	chimp-2	female	26	human-demo	5	0	0	0	0	0
Amizero	01. Oct.	chimp	chimp-2	female	26	human-demo	6	0	0	0	0	0
Bahati	18. Oct.	chimp	chimp-2	female	22	baseline	1	0	0	0	0	0
Bahati	19. Oct.	chimp	chimp-2	female	22	baseline	2	0	0	0	0	0
Bahati	20. Oct.	chimp	chimp-2	female	22	end-state	3	0	0	0	0	0
Bahati	23. Oct.	chimp	chimp-2	female	22	end-state	4	0	0	0	0	0
Bahati	24. Oct.	chimp	chimp-2	female	22	human-demo	5	0	0	0	0	0
Bahati	25. Oct.	chimp	chimp-2	female	22	human-demo	6	0	0	0	0	0
Cheetah	14. Nov.	chimp	chimp-1	female	28	baseline	1	0	0	0	0	0
Cheetah	15. Nov.	chimp	chimp-1	female	28	baseline	2	0	0	0	0	0
Cheetah	16. Nov.	chimp	chimp-1	female	28	end-state	3	0	0	2	263	24.8	finds vegetable stalk & inserts it after 2nd spit, quits afterwards; manipulation time with stalk: 62 sec.
Cheetah	18. Nov.	chimp	chimp-1	female	28	end-state	4	0	0	1	556.4	0
Cheetah	19. Nov.	chimp	chimp-1	female	28	human-demo	5	0	0	0	0	0
Cheetah	20. Nov.	chimp	chimp-1	female	28	human-demo	6	0	0	0	0	0
Chipie	17. Oct.	chimp	chimp-2	female	24	baseline	1	0	0	0	0	0
Chipie	18. Oct.	chimp	chimp-2	female	24	baseline	2	0	0	0	0	0
Chipie	19. Oct.	chimp	chimp-2	female	24	end-state	3	0	0	0	0	0
Chipie	20. Oct.	chimp	chimp-2	female	24	end-state	4	0	0	0	0	0
Chipie	23. Oct.	chimp	chimp-2	female	24	human-demo	5	0	0	0	0	0
Chipie	24. Oct.	chimp	chimp-2	female	24	human-demo	6	0	0	0	0	0
Cumbo	25. Sep.	chimp	chimp-2	male	15	baseline	1	0	0	0	0	0
Cumbo	26. Sep.	chimp	chimp-2	male	15	baseline	2	0	0	0	0	0
Cumbo	27. Sep.	chimp	chimp-2	male	15	end-state	3	0	0	0	0	0
Cumbo	28. Sep.	chimp	chimp-2	male	15	end-state	4	0	0	0	0	0
Cumbo	29. Sep.	chimp	chimp-2	male	15	human-demo	5	0	0	0	0	0
Cumbo	02. Oct.	chimp	chimp-2	male	15	human-demo	6	0	0	0	0	0
Dufatanya	17. Oct.	chimp	chimp-2	female	24	baseline	1	0	0	0	0	0
Dufatanya	18. Oct.	chimp	chimp-2	female	24	baseline	2	0	0	0	0	0
Dufatanya	19. Oct.	chimp	chimp-2	female	24	end-state	3	0	0	0	0	0
Dufatanya	20. Oct.	chimp	chimp-2	female	24	end-state	4	0	0	0	0	0
Dufatanya	23. Oct.	chimp	chimp-2	female	24	human-demo	5	0	0	0	0	0
Dufatanya	24. Oct.	chimp	chimp-2	female	24	human-demo	6	0	0	0	0	0
Edvard	04. Dec.	chimp	chimp-1	male	15	baseline	1	0	0	0	0	0
Edvard	05. Dec.	chimp	chimp-1	male	15	baseline	2	0	0	0	0	0
Edvard	07. Dec.	chimp	chimp-1	male	15	end-state	3	0	0	0	0	0
Edvard	09. Dec.	chimp	chimp-1	male	15	end-state	4	0	0	0	0	0
Edvard	10. Dec.	chimp	chimp-1	male	15	human-demo	5	0	0	0	0	0
Edvard	11. Dec.	chimp	chimp-1	male	15	human-demo	6	0	0	0	0	0
Eva	15. Nov.	chimp	chimp-1	female	13	baseline	1	0	0	0	0	0
Eva	16. Nov.	chimp	chimp-1	female	13	baseline	2	0	0	0	0	0
Eva	17. Nov.	chimp	chimp-1	female	13	end-state	3	0	0	0	0	0
Eva	18. Nov.	chimp	chimp-1	female	13	end-state	4	0	0	0	0	0
Eva	19. Nov.	chimp	chimp-1	female	13	human-demo	5	0	0	0	0	0
Eva	20. Nov.	chimp	chimp-1	female	13	human-demo	6	0	0	0	0	0
Jane	25. Sep.	chimp	chimp-2	female	11	baseline	1	0	0	0	0	0
Jane	26. Sep.	chimp	chimp-2	female	11	baseline	2	0	0	0	0	0
Jane	27. Sep.	chimp	chimp-2	female	11	end-state	3	0	0	0	0	0
Jane	28. Sep.	chimp	chimp-2	female	11	end-state	4	1	589	7	499.6	10.6
Joy	25. Sep.	chimp	chimp-2	female	11	baseline	1	0	0	0	0	0
Joy	26. Sep.	chimp	chimp-2	female	11	baseline	2	0	0	0	0	0
Joy	27. Sep.	chimp	chimp-2	female	11	end-state	3	0	0	0	0	0
Joy	28. Sep.	chimp	chimp-2	female	11	end-state	4	0	0	0	0	0
Joy	29. Sep.	chimp	chimp-2	female	11	human-demo	5	0	0	0	0	0
Joy	30. Sep.	chimp	chimp-2	female	11	human-demo	6	0	0	0	0	0
Julia	14. Nov.	chimp	chimp-1	female	15	baseline	1	0	0	0	0	0
Julia	15. Nov.	chimp	chimp-1	female	15	baseline	2	0	0	0	0	0
Julia	16. Nov.	chimp	chimp-1	female	15	end-state	3	0	0	0	0	0
Julia	17. Nov.	chimp	chimp-1	female	15	end-state	4	0	0	1	549.8	0
Julia	18. Nov.	chimp	chimp-1	female	15	human-demo	5	0	0	0	0	0
Julia	19. Nov.	chimp	chimp-1	female	15	human-demo	6	0	0	0	0	0
Mwanzo	04. Dec.	chimp	chimp-1	female	19	baseline	1	0	0	0	0	0
Mwanzo	05. Dec.	chimp	chimp-1	female	19	baseline	2	0	0	0	0	0
Mwanzo	06. Dec.	chimp	chimp-1	female	19	end-state	3	0	0	0	0	0
Mwanzo	07. Dec.	chimp	chimp-1	female	19	end-state	4	0	0	0	0	0
Mwanzo	08. Dec.	chimp	chimp-1	female	19	human-demo	5	0	0	0	0	0
Mwanzo	09. Dec.	chimp	chimp-1	female	19	human-demo	6	0	0	0	0	0
Ndaronse	05. Dec.	chimp	chimp-1	male	27	baseline	1	0	0	0	0	0
Ndaronse	06. Dec.	chimp	chimp-1	male	27	baseline	2	0	0	0	0	0
Ndaronse	09. Dec.	chimp	chimp-1	male	27	end-state	3	0	0	0	0	0
Ndaronse	10. Dec.	chimp	chimp-1	male	27	end-state	4	0	0	0	0	0
Ndaronse	11. Dec.	chimp	chimp-1	male	27	human-demo	5	0	0	0	0	0
Ndaronse	12. Dec.	chimp	chimp-1	male	27	human-demo	6	0	0	0	0	0
Niyonkuru	17. Oct.	chimp	chimp-2	male	25	baseline	1	0	0	0	0	0
Niyonkuru	18. Oct.	chimp	chimp-2	male	25	baseline	2	0	0	0	0	0
Niyonkuru	19. Oct.	chimp	chimp-2	male	25	end-state	3	0	0	0	0	0
Niyonkuru	20. Oct.	chimp	chimp-2	male	25	end-state	4	0	0	0	0	0
Niyonkuru	23. Oct.	chimp	chimp-2	male	25	human-demo	5	0	0	0	0	0
Niyonkuru	24. Oct.	chimp	chimp-2	male	25	human-demo	6	0	0	0	0	0
Roy	17. Oct.	chimp	chimp-2	male	8	baseline	1	0	0	0	0	0
Roy	18. Oct.	chimp	chimp-2	male	8	baseline	2	0	0	0	0	0
Roy	19. Oct.	chimp	chimp-2	male	8	end-state	3	0	0	0	0	0
Roy	20. Oct.	chimp	chimp-2	male	8	end-state	4	0	0	0	0	0
Roy	24. Oct.	chimp	chimp-2	male	8	human-demo	5	0	0	0	0	0
Roy	25. Oct.	chimp	chimp-2	male	8	human-demo	6	0	0	0	0	0
Saidia	04. Dec.	chimp	chimp-1	female	12	baseline	1	0	0	0	0	0
Saidia	05. Dec.	chimp	chimp-1	female	12	baseline	2	0	0	0	0	0
Saidia	06. Dec.	chimp	chimp-1	female	12	end-state	3	0	0	0	0	0
Saidia	07. Dec.	chimp	chimp-1	female	12	end-state	4	0	0	0	0	0
Saidia	08. Dec.	chimp	chimp-1	female	12	human-demo	5	0	0	0	0	0
Saidia	10. Dec.	chimp	chimp-1	female	12	human-demo	6	0	0	0	0	0
Tess	25. Sep.	chimp	chimp-2	female	23	baseline	1	0	0	0	0	0
Tess	26. Sep.	chimp	chimp-2	female	23	baseline	2	0	0	0	0	0
Tess	27. Sep.	chimp	chimp-2	female	23	end-state	3	0	0	0	0	0
Tess	28. Sep.	chimp	chimp-2	female	23	end-state	4	0	0	0	0	0
Tess	29. Sep.	chimp	chimp-2	female	23	human-demo	5	0	0	0	0	0
Tess	30. Sep.	chimp	chimp-2	female	23	human-demo	6	0	0	0	0	0
Uruhara	25. Sep.	chimp	chimp-2	male	26	baseline	1	0	0	0	0	0
Uruhara	26. Sep.	chimp	chimp-2	male	26	baseline	2	0	0	0	0	0
Uruhara	27. Sep.	chimp	chimp-2	male	26	end-state	3	0	0	0	0	0
Uruhara	28. Sep.	chimp	chimp-2	male	26	end-state	4	0	0	0	0	0
Uruhara	29. Sep.	chimp	chimp-2	male	26	human-demo	5	0	0	0	0	0
Uruhara	30. Sep.	chimp	chimp-2	male	26	human-demo	6	0	0	0	0	0
Victoria	04. Dec.	chimp	chimp-1	female	11	baseline	1	0	0	0	0	0
Victoria	05. Dec.	chimp	chimp-1	female	11	baseline	2	0	0	0	0	0
Victoria	06. Dec.	chimp	chimp-1	female	11	end-state	3	0	0	0	0	0
Victoria	07. Dec.	chimp	chimp-1	female	11	end-state	4	0	0	0	0	0
Victoria	08. Dec.	chimp	chimp-1	female	11	human-demo	5	0	0	0	0	0
Victoria	09. Dec.	chimp	chimp-1	female	11	human-demo	6	0	0	0	0	0
William	17. Oct.	chimp	chimp-2	male	15	baseline	1	0	0	0	0	0
William	18. Oct.	chimp	chimp-2	male	15	baseline	2	0	0	0	0	0
William	19. Oct.	chimp	chimp-2	male	15	end-state	3	0	0	0	0	0
William	20. Oct.	chimp	chimp-2	male	15	end-state	4	0	0	0	0	0
William	23. Oct.	chimp	chimp-2	male	15	human-demo	5	0	0	0	0	0
William	24. Oct.	chimp	chimp-2	male	15	human-demo	6	0	0	0	0	0
Zee	14. Nov.	chimp	chimp-1	male	15	baseline	1	0	0	0	0	0
Zee	15. Nov.	chimp	chimp-1	male	15	baseline	2	0	0	0	0	0
Zee	16. Nov.	chimp	chimp-1	male	15	end-state	3	0	0	0	0	0
Zee	17. Nov.	chimp	chimp-1	male	15	end-state	4	0	0	0	0	0
Zee	18. Nov.	chimp	chimp-1	male	15	human-demo	5	0	0	0	0	0
Zee	19. Nov.	chimp	chimp-1	male	15	human-demo	6	0	0	0	0	0

## Sheet: data_exp2
subject	date	species	group	sex	age	rearing	tested.before	food_reward	test_phase	condition	session	solution	latency_solution	number_spits	latency_firstSpit	mean_inter-spit-interval	comment
Fimi	6. Jan.	bonobo	Leipzig	female	6	mother	no	banana	baseline	transparent	1	0	0	1	588.4	0	4 spits after 10 minutes (tube quarter-filled); video until minute 16 (waiting for caregiver)
Fimi	7. Jan.	bonobo	Leipzig	female	6	mother	no	banana	baseline	transparent	2	0	0	0	0	0
Fimi	8. Jan.	bonobo	Leipzig	female	6	mother	no	banana	addInfo	end-state_test	1	0	0	0	0	0
Fimi	9. Jan.	bonobo	Leipzig	female	6	mother	no	banana	addInfo	end-state_test	2	0	0	0	0	0
Fimi	10. Jan.	bonobo	Leipzig	female	6	mother	no	banana	addInfo	apeAction_test	3	0	0	2	427.2	165.4
Fimi	15. Jan.	bonobo	Leipzig	female	6	mother	no	banana	addInfo	apeAction_test	4	0	0	0	0	0
Fimi	16. Jan.	bonobo	Leipzig	female	6	mother	no	banana	addInfo	humanAction_test	5	0	0	0	0	0
Fimi	17. Jan.	bonobo	Leipzig	female	6	mother	no	banana	addInfo	humanAction_test	6	0	0	0	0	0
Gemena	9. Jan.	bonobo	Leipzig	female	9	mother	no	banana	baseline	transparent	1	0	0	0	0	0
Gemena	10. Jan.	bonobo	Leipzig	female	9	mother	no	banana	baseline	transparent	2	0	0	0	0	0
Gemena	15. Jan.	bonobo	Leipzig	female	9	mother	no	banana	addInfo	apeAction_test	1	0	0	0	0	0
Gemena	16. Jan.	bonobo	Leipzig	female	9	mother	no	banana	addInfo	apeAction_test	2	0	0	0	0	0
Gemena	17. Jan.	bonobo	Leipzig	female	9	mother	no	banana	addInfo	end-state_test	3	0	0	0	0	0
Gemena	18. Jan.	bonobo	Leipzig	female	9	mother	no	banana	addInfo	end-state_test	4	0	0	0	0	0
Gemena	23. Jan.	bonobo	Leipzig	female	9	mother	no	banana	addInfo	humanAction_test	5	0	0	0	0	0
Gemena	24. Jan.	bonobo	Leipzig	female	9	mother	no	banana	addInfo	humanAction_test	6	0	0	0	0	0
Kuno	6. Jan.	bonobo	Leipzig	male	18	nursery	no	apple	baseline	transparent	1	0	0	0	0	0
Kuno	7. Jan.	bonobo	Leipzig	male	18	nursery	no	apple	baseline	transparent	2	0	0	0	0	0
Kuno	8. Jan.	bonobo	Leipzig	male	18	nursery	no	apple	addInfo	humanAction_test	1	0	0	0	0	0
Kuno	9. Jan.	bonobo	Leipzig	male	18	nursery	no	apple	addInfo	humanAction_test	2	0	0	0	0	0
Kuno	10. Jan.	bonobo	Leipzig	male	18	nursery	no	apple	addInfo	apeAction_test	3	0	0	0	0	0
Kuno	16. Jan.	bonobo	Leipzig	male	18	nursery	no	apple	addInfo	apeAction_test	4	0	0	0	0	0
Kuno	17. Jan.	bonobo	Leipzig	male	18	nursery	no	apple	addInfo	end-state_test	5	0	0	0	0	0
Kuno	18. Jan.	bonobo	Leipzig	male	18	nursery	no	apple	addInfo	end-state_test	6	0	0	0	0	0
Lexi	6. Jan.	bonobo	Leipzig	female	15	nursery	no	banana	baseline	transparent	1	0	0	0	0	0
Lexi	7. Jan.	bonobo	Leipzig	female	15	nursery	no	banana	baseline	transparent	2	0	0	0	0	0
Lexi	8. Jan.	bonobo	Leipzig	female	15	nursery	no	banana	addInfo	end-state_test	1	0	0	0	0	0
Lexi	9. Jan.	bonobo	Leipzig	female	15	nursery	no	banana	addInfo	end-state_test	2	0	0	0	0	0
Lexi	10. Jan.	bonobo	Leipzig	female	15	nursery	no	banana	addInfo	humanAction_test	3	0	0	0	0	0
Lexi	15. Jan.	bonobo	Leipzig	female	15	nursery	no	banana	addInfo	humanAction_test	4	0	0	0	0	0
Lexi	16. Jan.	bonobo	Leipzig	female	15	nursery	no	banana	addInfo	apeAction_test	5	0	0	0	0	0
Lexi	17. Jan.	bonobo	Leipzig	female	15	nursery	no	banana	addInfo	apeAction_test	6	0	0	0	0	0
Luiza	9. Jan.	bonobo	Leipzig	female	9	mother	no	apple	baseline	transparent	1	0	0	0	0	0
Luiza	10. Jan.	bonobo	Leipzig	female	9	mother	no	apple	baseline	transparent	2	0	0	0	0	0
Luiza	15. Jan.	bonobo	Leipzig	female	9	mother	no	apple	addInfo	humanAction_test	1	0	0	0	0	0
Luiza	16. Jan.	bonobo	Leipzig	female	9	mother	no	apple	addInfo	humanAction_test	2	0	0	0	0	0
Luiza	17. Jan.	bonobo	Leipzig	female	9	mother	no	apple	addInfo	end-state_test	3	0	0	0	0	0
Luiza	23. Jan.	bonobo	Leipzig	female	9	mother	no	apple	addInfo	end-state_test	4	0	0	0	0	0
Luiza	24. Jan.	bonobo	Leipzig	female	9	mother	no	apple	addInfo	apeAction_test	5	0	0	0	0	0
Luiza	25. Jan.	bonobo	Leipzig	female	9	mother	no	apple	addInfo	apeAction_test	6	0	0	0	0	0
Yasa	6. Jan.	bonobo	Leipzig	female	17	mother	no	apple	baseline	transparent	1	0	0	0	0	0
Yasa	7. Jan.	bonobo	Leipzig	female	17	mother	no	apple	baseline	transparent	2	0	0	0	0	0
Yasa	8. Jan.	bonobo	Leipzig	female	17	mother	no	apple	addInfo	apeAction_test	1	0	0	0	0	0
Yasa	9. Jan.	bonobo	Leipzig	female	17	mother	no	apple	addInfo	apeAction_test	2	0	0	0	0	0
Yasa	10. Jan.	bonobo	Leipzig	female	17	mother	no	apple	addInfo	humanAction_test	3	0	0	0	0	0
Yasa	15. Jan.	bonobo	Leipzig	female	17	mother	no	apple	addInfo	humanAction_test	4	0	0	0	0	0
Yasa	16. Jan.	bonobo	Leipzig	female	17	mother	no	apple	addInfo	end-state_test	5	0	0	0	0	0
Yasa	23. Jan.	bonobo	Leipzig	female	17	mother	no	apple	addInfo	end-state_test	6	0	0	0	0	0
Alex	5. Nov.	chimp	Leipzig-B	male	13	nursery	yes	peanut	baseline	transparent	1	0	0	0	0	0
Alex	13. Nov.	chimp	Leipzig-B	male	13	nursery	yes	peanut	baseline	transparent	2	0	0	0	0	0
Alex	18. Nov.	chimp	Leipzig-B	male	13	nursery	yes	peanut	addInfo	humanAction_test	1	0	0	0	0	0
Alex	28. Nov.	chimp	Leipzig-B	male	13	nursery	yes	peanut	addInfo	humanAction_test	2	0	0	0	0	0
Alex	4. Dec.	chimp	Leipzig-B	male	13	nursery	yes	peanut	addInfo	end-state_test	3	0	0	0	0	0
Alex	10. Dec.	chimp	Leipzig-B	male	13	nursery	yes	peanut	addInfo	end-state_test	4	0	0	0	0	0
Alex	11. Dec.	chimp	Leipzig-B	male	13	nursery	yes	peanut	addInfo	apeAction_test	5	0	0	0	0	0
Alex	13. Dec.	chimp	Leipzig-B	male	13	nursery	yes	peanut	addInfo	apeAction_test	6	0	0	0	0	0
Alexandra	5. Nov.	chimp	Leipzig-B	female	15	nursery	yes	peanut	baseline	transparent	1	0	0	0	0	0
Alexandra	14. Nov.	chimp	Leipzig-B	female	15	nursery	yes	peanut	baseline	transparent	2	0	0	0	0	0
Alexandra	15. Nov.	chimp	Leipzig-B	female	15	nursery	yes	peanut	addInfo	apeAction_test	1	1	152.2	7	100.6	7.1
Corrie	26. Oct.	chimp	Leipzig-A	female	37	nursery	yes	peanut	baseline	transparent	1	0	0	0	0	0
Corrie	3. Nov.	chimp	Leipzig-A	female	37	nursery	yes	peanut	baseline	transparent	2	0	0	0	0	0
Corrie	4. Nov.	chimp	Leipzig-A	female	37	nursery	yes	peanut	addInfo	apeAction_test	1	0	0	0	0	0
Corrie	12. Nov.	chimp	Leipzig-A	female	37	nursery	yes	peanut	addInfo	apeAction_test	2	0	0	0	0	0
Corrie	16. Nov.	chimp	Leipzig-A	female	37	nursery	yes	peanut	addInfo	humanAction_test	3	0	0	0	0	0
Corrie	17. Nov.	chimp	Leipzig-A	female	37	nursery	yes	peanut	addInfo	humanAction_test	4	0	0	0	0	0
Corrie	20. Nov.	chimp	Leipzig-A	female	37	nursery	yes	peanut	addInfo	end-state_test	5	0	0	0	0	0
Corrie	24. Nov.	chimp	Leipzig-A	female	37	nursery	yes	peanut	addInfo	end-state_test	6	0	0	0	0	0
Daza	13. Nov.	chimp	Leipzig-B	female	28	unknown	no	peanut	baseline	transparent	1	0	0	0	0	0
Daza	14. Nov.	chimp	Leipzig-B	female	28	unknown	no	peanut	baseline	transparent	2	0	0	0	0	0
Daza	15. Nov.	chimp	Leipzig-B	female	28	unknown	no	peanut	addInfo	apeAction_test	1	0	0	0	0	0
Daza	26. Nov.	chimp	Leipzig-B	female	28	unknown	no	peanut	addInfo	apeAction_test	2	0	0	0	0	0
Daza	3. Dec.	chimp	Leipzig-B	female	28	unknown	no	peanut	addInfo	end-state_test	3	0	0	0	0	0
Daza	4. Dec.	chimp	Leipzig-B	female	28	unknown	no	peanut	addInfo	end-state_test	4	0	0	0	0	0
Daza	13. Dec.	chimp	Leipzig-B	female	28	unknown	no	peanut	addInfo	humanAction_test	5	0	0	0	0	0
Daza	14. Dec.	chimp	Leipzig-B	female	28	unknown	no	peanut	addInfo	humanAction_test	6	0	0	0	0	0
Fraukje	25. Oct.	chimp	Leipzig-A	female	38	nursery	yes	peanut	baseline	transparent	1	0	0	0	0	0
Fraukje	27. Oct.	chimp	Leipzig-A	female	38	nursery	yes	peanut	baseline	transparent	2	0	0	0	0	0
Fraukje	11. Nov.	chimp	Leipzig-A	female	38	nursery	yes	peanut	addInfo	apeAction_test	1	0	0	0	0	0
Fraukje	12. Nov.	chimp	Leipzig-A	female	38	nursery	yes	peanut	addInfo	apeAction_test	2	0	0	0	0	0
Fraukje	16. Nov.	chimp	Leipzig-A	female	38	nursery	yes	peanut	addInfo	end-state_test	3	0	0	0	0	0
Fraukje	17. Nov.	chimp	Leipzig-A	female	38	nursery	yes	peanut	addInfo	end-state_test	4	0	0	0	0	0
Fraukje	20. Nov.	chimp	Leipzig-A	female	38	nursery	yes	peanut	addInfo	humanAction_test	5	0	0	0	0	0
Fraukje	24. Nov.	chimp	Leipzig-A	female	38	nursery	yes	peanut	addInfo	humanAction_test	6	0	0	0	0	0
Frederike	13. Nov.	chimp	Leipzig-B	female	40	unknown	no	peanut	baseline	transparent	1	0	0	0	0	0
Frederike	14. Nov.	chimp	Leipzig-B	female	40	unknown	no	peanut	baseline	transparent	2	0	0	0	0	0
Frederike	15. Nov.	chimp	Leipzig-B	female	40	unknown	no	peanut	addInfo	end-state_test	1	0	0	0	0	0
Frederike	18. Nov.	chimp	Leipzig-B	female	40	unknown	no	peanut	addInfo	end-state_test	2	0	0	0	0	0
Frederike	3. Dec.	chimp	Leipzig-B	female	40	unknown	no	peanut	addInfo	humanAction_test	3	0	0	0	0	0
Frederike	10. Dec.	chimp	Leipzig-B	female	40	unknown	no	peanut	addInfo	humanAction_test	4	0	0	0	0	0
Frederike	11. Dec.	chimp	Leipzig-B	female	40	unknown	no	peanut	addInfo	apeAction_test	5	0	0	0	0	0
Frederike	19. Dec.	chimp	Leipzig-B	female	40	unknown	no	peanut	addInfo	apeAction_test	6	0	0	0	0	0
Jahaga	5. Nov.	chimp	Leipzig-B	female	21	mother	yes	peanut	baseline	transparent	1	0	0	0	0	0
Jahaga	13. Nov.	chimp	Leipzig-B	female	21	mother	yes	peanut	baseline	transparent	2	0	0	0	0	0
Jahaga	14. Nov.	chimp	Leipzig-B	female	21	mother	yes	peanut	addInfo	humanAction_test	1	0	0	0	0	0
Jahaga	18. Nov.	chimp	Leipzig-B	female	21	mother	yes	peanut	addInfo	humanAction_test	2	0	0	0	0	0
Jahaga	28. Nov.	chimp	Leipzig-B	female	21	mother	yes	peanut	addInfo	apeAction_test	3	0	0	0	0	0
Jahaga	4. Dec.	chimp	Leipzig-B	female	21	mother	yes	peanut	addInfo	apeAction_test	4	0	0	0	0	0
Jahaga	10. Dec.	chimp	Leipzig-B	female	21	mother	yes	peanut	addInfo	end-state_test	5	0	0	0	0	0
Jahaga	13. Dec.	chimp	Leipzig-B	female	21	mother	yes	peanut	addInfo	end-state_test	6	0	0	0	0	0
Jeudi	14. Nov.	chimp	Leipzig-B	female	48	unknown	no	peanut	baseline	transparent	1	0	0	0	0	0
Jeudi	15. Nov.	chimp	Leipzig-B	female	48	unknown	no	peanut	baseline	transparent	2	0	0	0	0	0
Jeudi	26. Nov.	chimp	Leipzig-B	female	48	unknown	no	peanut	addInfo	humanAction_test	1	0	0	0	0	0
Jeudi	3. Dec.	chimp	Leipzig-B	female	48	unknown	no	peanut	addInfo	humanAction_test	2	0	0	0	0	0
Jeudi	2. Jan.	chimp	Leipzig-B	female	48	unknown	no	peanut	addInfo	apeAction_test	3	0	0	0	0	0
Jeudi	3. Jan.	chimp	Leipzig-B	female	48	unknown	no	peanut	addInfo	apeAction_test	4	0	0	0	0	0
Jeudi	4. Jan.	chimp	Leipzig-B	female	48	unknown	no	peanut	addInfo	end-state_test	5	0	0	0	0	0
Jeudi	18. Jan.	chimp	Leipzig-B	female	48	unknown	no	peanut	addInfo	end-state_test	6	0	0	0	0	0
Kara	26. Oct.	chimp	Leipzig-A	female	9	mother	with.mom	peanut	baseline	transparent	1	0	0	0	0	0
Kara	27. Oct.	chimp	Leipzig-A	female	9	mother	with.mom	peanut	baseline	transparent	2	0	0	1	240.6	0
Kara	1. Nov.	chimp	Leipzig-A	female	9	mother	with.mom	peanut	addInfo	humanAction_test	1	0	0	1	168.4	0
Kara	2. Nov.	chimp	Leipzig-A	female	9	mother	with.mom	peanut	addInfo	humanAction_test	2	0	0	2	318.8	232.4
Kara	3. Nov.	chimp	Leipzig-A	female	9	mother	with.mom	peanut	addInfo	end-state_test	3	1	250.4	5	91.2	38.9
Kofi	25. Oct.	chimp	Leipzig-A	male	9	mother	with.mom	peanut	baseline	transparent	1	1	576.6	6	39.8	102.3	2 additional techniques: peeing and transport water with hand (each once); not counted as spits
Lobo	25. Oct.	chimp	Leipzig-A	male	10	mother	yes	peanut	baseline	transparent	1	0	0	0	0	0
Lobo	27. Oct.	chimp	Leipzig-A	male	10	mother	yes	peanut	baseline	transparent	2	0	0	1	154.8	0
Lobo	29. Oct.	chimp	Leipzig-A	male	10	mother	yes	peanut	addInfo	end-state_test	1	1	379.6	12	150.2	20.5
Natascha	25. Oct.	chimp	Leipzig-A	female	34	nursery	yes	peanut	baseline	transparent	1	0	0	0	0	0
Natascha	27. Oct.	chimp	Leipzig-A	female	34	nursery	yes	peanut	baseline	transparent	2	0	0	0	0	0
Natascha	29. Oct.	chimp	Leipzig-A	female	34	nursery	yes	peanut	addInfo	end-state_test	1	0	0	0	0	0
Natascha	1. Nov.	chimp	Leipzig-A	female	34	nursery	yes	peanut	addInfo	end-state_test	2	0	0	0	0	0
Natascha	3. Nov.	chimp	Leipzig-A	female	34	nursery	yes	peanut	addInfo	apeAction_test	3	0	0	0	0	0
Natascha	4. Nov.	chimp	Leipzig-A	female	34	nursery	yes	peanut	addInfo	apeAction_test	4	0	0	0	0	0
Natascha	11. Nov.	chimp	Leipzig-A	female	34	nursery	yes	peanut	addInfo	humanAction_test	5	0	0	0	0	0
Natascha	12. Nov.	chimp	Leipzig-A	female	34	nursery	yes	peanut	addInfo	humanAction_test	6	0	0	0	0	0
Riet	25. Oct.	chimp	Leipzig-A	female	36	nursery	yes	peanut	baseline	transparent	1	0	0	1	213.8	0
Riet	29. Oct.	chimp	Leipzig-A	female	36	nursery	yes	peanut	baseline	transparent	2	0	0	0	0	0
Riet	1. Nov.	chimp	Leipzig-A	female	36	nursery	yes	peanut	addInfo	end-state_test	1	0	0	0	0	0
Riet	2. Nov.	chimp	Leipzig-A	female	36	nursery	yes	peanut	addInfo	end-state_test	2	0	0	0	0	0
Riet	3. Nov.	chimp	Leipzig-A	female	36	nursery	yes	peanut	addInfo	apeAction_test	3	0	0	0	0	0
Riet	11. Nov.	chimp	Leipzig-A	female	36	nursery	yes	peanut	addInfo	apeAction_test	4	0	0	0	0	0
Riet	16. Nov.	chimp	Leipzig-A	female	36	nursery	yes	peanut	addInfo	humanAction_test	5	0	0	0	0	0
Riet	17. Nov.	chimp	Leipzig-A	female	36	nursery	yes	peanut	addInfo	humanAction_test	6	0	0	0	0	0
Robert	26. Oct.	chimp	Leipzig-A	male	38	nursery	yes	peanut	baseline	transparent	1	0	0	0	0	0
Robert	27. Oct.	chimp	Leipzig-A	male	38	nursery	yes	peanut	baseline	transparent	2	0	0	0	0	0
Robert	1. Nov.	chimp	Leipzig-A	male	38	nursery	yes	peanut	addInfo	apeAction_test	1	0	0	0	0	0
Robert	3. Nov.	chimp	Leipzig-A	male	38	nursery	yes	peanut	addInfo	apeAction_test	2	0	0	0	0	0
Robert	11. Nov.	chimp	Leipzig-A	male	38	nursery	yes	peanut	addInfo	humanAction_test	3	0	0	0	0	0
Robert	16. Nov.	chimp	Leipzig-A	male	38	nursery	yes	peanut	addInfo	humanAction_test	4	0	0	0	0	0
Robert	17. Nov.	chimp	Leipzig-A	male	38	nursery	yes	peanut	addInfo	end-state_test	5	0	0	0	0	0
Robert	20. Nov.	chimp	Leipzig-A	male	38	nursery	yes	peanut	addInfo	end-state_test	6	0	0	0	0	0
Sandra	25. Oct.	chimp	Leipzig-A	female	21	mother	yes	peanut	baseline	transparent	1	0	0	0	0	0
Sandra	26. Oct.	chimp	Leipzig-A	female	21	mother	yes	peanut	baseline	transparent	2	1	562.2	9	454	12.1
Ulla	26. Oct.	chimp	Leipzig-A	female	37	nursery	yes	peanut	baseline	transparent	1	0	0	0	0	0
Ulla	27. Oct.	chimp	Leipzig-A	female	37	nursery	yes	peanut	baseline	transparent	2	0	0	0	0	0
Ulla	2. Nov.	chimp	Leipzig-A	female	37	nursery	yes	peanut	addInfo	humanAction_test	1	0	0	0	0	0
Ulla	3. Nov.	chimp	Leipzig-A	female	37	nursery	yes	peanut	addInfo	humanAction_test	2	0	0	0	0	0
Ulla	4. Nov.	chimp	Leipzig-A	female	37	nursery	yes	peanut	addInfo	end-state_test	3	0	0	0	0	0
Ulla	16. Nov.	chimp	Leipzig-A	female	37	nursery	yes	peanut	addInfo	end-state_test	4	0	0	0	0	0
Ulla	20. Nov.	chimp	Leipzig-A	female	37	nursery	yes	peanut	addInfo	apeAction_test	5	0	0	0	0	0
Ulla	27. Nov.	chimp	Leipzig-A	female	37	nursery	yes	peanut	addInfo	apeAction_test	6	0	0	0	0	0

## Sheet: data_exp3
subject	date	species	group	sex	age	rearing	tested.before	test_phase	condition	session	solution	latency_solution	number_spits	latency_firstSpit	mean_inter-spit-interval	comment
Alexandra	13. Dec.	chimp	Leipzig-B	female	15	nursery	yes	re-test	transparent	1	1	23.2	5	2.8	4
Alexandra	14. Dec.	chimp	Leipzig-B	female	15	nursery	yes	transfer	opaque	2	0	0	3	83	43.4
Alexandra	15. Dec.	chimp	Leipzig-B	female	15	nursery	yes	transfer	opaque	3	1	288.6	4	33.2	84
Alexandra	16. Dec.	chimp	Leipzig-B	female	15	nursery	yes	visual.cause	front	4	NA	NA	35	3.8	17
Alexandra	18. Dec.	chimp	Leipzig-B	female	15	nursery	yes	visual.cause	back	5	NA	NA	7	13.8	86
Frodo	22. Sep.	chimp	Leipzig	male	20	mother	yes	re-test	transparent	1	0	0	0	0	0
Frodo	23. Sep.	chimp	Leipzig	male	20	mother	yes	re-test	transparent	2	0	0	5	56.2	66
Kara	27. Nov.	chimp	Leipzig-A	female	9	mother	with.mom	re-test	transparent	3	0	0	0	0	0
Kara	28. Nov.	chimp	Leipzig-A	female	9	mother	with.mom	re-test	transparent	4	1	238.8	4	194	11
Kara	29. Nov.	chimp	Leipzig-A	female	9	mother	with.mom	transfer	opaque	5	1	219.4	3	119.8	23
Kara	1. Dec.	chimp	Leipzig-A	female	9	mother	with.mom	visual.cause	back	6	NA	NA	16	61	34
Kara	5. Dec.	chimp	Leipzig-A	female	9	mother	with.mom	visual.cause	front	7	NA	NA	15	130	30	1x takes water from hole to spit inside the tube
Kofi	27. Nov.	chimp	Leipzig-A	male	9	mother	with.mom	re-test	transparent	1	1	220.8	6	11.2	30
Kofi	28. Nov.	chimp	Leipzig-A	male	9	mother	with.mom	transfer	opaque	2	1	145.8	4	53.6	28
Kofi	29. Nov.	chimp	Leipzig-A	male	9	mother	with.mom	visual.cause	front	3	NA	NA	24	17	48
Kofi	1. Dec.	chimp	Leipzig-A	male	9	mother	with.mom	visual.cause	back	4	NA	NA	10	33.2	80
Lobo	27. Nov.	chimp	Leipzig-A	male	10	mother	yes	re-test	transparent	1	1	101.6	6	16.8	13
Lobo	28. Nov.	chimp	Leipzig-A	male	10	mother	yes	transfer	opaque	2	1	261.6	4	49	69
Lobo	29. Nov.	chimp	Leipzig-A	male	10	mother	yes	visual.cause	back	3	NA	NA	18	26.4	29
Lobo	5. Dec.	chimp	Leipzig-A	male	10	mother	yes	visual.cause	front	4	NA	NA	4	28.2	80
Lome	22. Sep.	chimp	Leipzig	male	13	mother	yes	re-test	transparent	1	0	0	0	0	0
Lome	23. Sep.	chimp	Leipzig	male	13	mother	yes	re-test	transparent	2	0	0	0	0	0
Sandra	27. Nov.	chimp	Leipzig-A	female	21	mother	yes	re-test	transparent	3	1	146.8	8	43.4	14
Sandra	28. Nov.	chimp	Leipzig-A	female	21	mother	yes	transfer	opaque	4	0	0	6	446	29
Sandra	29. Nov.	chimp	Leipzig-A	female	21	mother	yes	transfer	opaque	5	0	0	0	0	0
Tai	23. Sep.	chimp	Leipzig	female	12	mother	yes	re-test	transparent	1	1	103.8	8	28	10
Tai	24. Sep.	chimp	Leipzig	female	12	mother	yes	transfer	opaque	2	1	152.8	8	72.8	10
Tai	28. Sep.	chimp	Leipzig	female	12	mother	yes	visual.cause	front	3	NA	NA	32	16.2	17
Tai	6. Oct.	chimp	Leipzig	female	12	mother	yes	visual.cause	back	4	NA	NA	8	26.8	38
Dokana	6. Jul.	orang	Leipzig	female	25	mother	yes	transfer1	opaque	1	0	0	1	41.2	0
Dokana	8. Jul.	orang	Leipzig	female	25	mother	yes	transfer1	opaque	2	0	0	0	0	0
Dokana	10. Jul.	orang	Leipzig	female	25	mother	yes	re-test	transparent	3	1	65.8	3	17.8	22
Dokana	11. Jul.	orang	Leipzig	female	25	mother	yes	transfer2	opaque	4	0	0	0	0	0
Dokana	12. Jul.	orang	Leipzig	female	25	mother	yes	transfer2	opaque	5	0	0	0	0	0
Padana	16. May	orang	Leipzig	female	16	mother	yes	transfer1	opaque	1	0	0	0	0	0
Padana	17. May	orang	Leipzig	female	16	mother	yes	transfer1	opaque	2	0	0	1	583.8	0
Padana	18. May	orang	Leipzig	female	16	mother	yes	re-test	transparent	3	1	115.8	3	47.4	32	S3 - taken for analysis
Padana	30. May	orang	Leipzig	female	16	mother	yes	re-test	transparent	4	1	82	3	30.6	23.4	S4 - second reminder: 24 hrs between clear and opaque condition
Padana	31. May	orang	Leipzig	female	16	mother	yes	transfer2	opaque	5	1	120.8	2	35.4	29
Padana	3. Jun.	orang	Leipzig	female	16	mother	yes	visual.cause	front	6	NA	NA	6	24.6	60	1x takes water from hole and 1x from the floor to spit inside the tube
Padana	4. Jun.	orang	Leipzig	female	16	mother	yes	visual.cause	back	7	NA	NA	3	70	234
Raja	16. May	orang	Leipzig	female	10	mother	yes	transfer1	opaque	1	0	0	3	63	82.8
Raja	17. May	orang	Leipzig	female	10	mother	yes	transfer1	opaque	2	0	0	1	74.8	0
Raja	18. May	orang	Leipzig	female	10	mother	yes	re-test	transparent	3	0	0	7	53.8	84	after 5th spit: tube is filled with water to the top, but wood wool blocks access to peanut
Raja	30. May	orang	Leipzig	female	10	mother	yes	re-test	transparent	4	0	0	3	21.4	56.7
Tao	22. May	orang	Dortmund	female	9	mother	with.mom	re-test	transparent	1	0	0	1	167.2	0
Tao	23. May	orang	Dortmund	female	9	mother	with.mom	re-test	transparent	2	1	280.4	5	137.4	31
Tao	24. May	orang	Dortmund	female	9	mother	with.mom	transfer	opaque	3	0	0	0	0	0
Tao	26. May	orang	Dortmund	female	9	mother	with.mom	transfer	opaque	4	0	0	0	0	0
Toba	22. May	orang	Dortmund	female	20	mother	yes	re-test	transparent	1	0	0	0	0	0	breaks bottom of tube & gets peanut
Toba	23. May	orang	Dortmund	female	20	mother	yes	re-test	transparent	2	1	152.4	2	100.4	25	repeat S1; tries to break tube open again at first (latency biased); 1st spit: peanut doesn't float up (stuck, freed by 2nd spit)
Toba	24. May	orang	Dortmund	female	20	mother	yes	transfer	opaque	3	1	312.6	2	129.8	156
Toba	26. May	orang	Dortmund	female	20	mother	yes	visual.cause	back	4	NA	NA	3	40.6	230
Toba	27. May	orang	Dortmund	female	20	mother	yes	visual.cause	front	5	NA	NA	4	66.8	136	1x spitting water from water dispenser (from water bucket otherwise)
